# Supplementary material for: Salinity patterns and local migration determine the isotopic composition of the invasive blue crab, Callinectes sapidus, along the Spanish Mediterranean coast
Source: PLoS One. 2025 Feb 12;20(2):e0313429. doi: 10.1371/journal.pone.0313429 (PMC11819530; doi:10.1371/journal.pone.0313429)
Supplement: S1 Dataset — (XLSX) [file pone.0313429.s001.xlsx]

## Sheet: Annex 1
Region	Locality	Trophic group	Species description
Catalonia	RIUMAR	Plants	Potamogeton pectinatus
Catalonia	RIUMAR	Algae	Chaetomorpha sp.; Cladophora sp.; Enteromorpha sp.
Catalonia	RIUMAR	Fish	Liza saliens; Sparus aurata; Atherina sp.; Mugil sp.; Cyprinus carpio
Catalonia	RIUMAR	Crustaceans	Palaemon sp.; Sphaeroma hookeri
Catalonia	RIUMAR	Sediment
Catalonia	ENCANYISSADA	Plants	Cymodocea nodosa
Catalonia	ENCANYISSADA	Algae	Cladophora sp.; Chaetomorpha sp.; Cladophora prolifera
Catalonia	ENCANYISSADA	Fish	Pomatoschistus microps; Sparus aurata; Dicentrarchus labrax; Liza saliens
Catalonia	ENCANYISSADA	Gastropods	Hinia unisfasciata
Catalonia	ENCANYISSADA	Polychaeta	Hediste diversicolor
Catalonia	ENCANYISSADA	Bivalves	Cerastoderma edule
Catalonia	ENCANYISSADA	Crustaceans	Palaemon sp.; Sphaeroma hookeri
Catalonia	ENCANYISSADA	Actiniaria	Anemonia cinerea
Catalonia	ENCANYISSADA	Sediment
Catalonia	BADIA ALFACS	Plants	Zostera noltii; Cymodocea nodosa
Catalonia	BADIA ALFACS	Algae	Cladophora sp.; Hypnea musciformis
Catalonia	BADIA ALFACS	Fish	Sparus aurata; Dicentrarchus labrax; Gobbius sp
Catalonia	BADIA ALFACS	Gastropods	Hexaplex trunculus
Catalonia	BADIA ALFACS	Polychaeta	Halla parthenopeia
Catalonia	BADIA ALFACS	Bivalves	Crassostrea gigas; Mytilus galloprovincialis
Catalonia	BADIA ALFACS	Crustaceans	Palaemon sp.
Catalonia	BADIA ALFACS	Actiniaria	Clavelina oblonga
Catalonia	BADIA ALFACS	Sediment
Valencia	PUJOL	Plants	Potamogeton pectinatus
Valencia	PUJOL	Fish	C. carpio; Mugil cephalus; Lepomis gibbosus
Valencia	PUJOL	Odonat larvae
Valencia	PUJOL	Crustaceans	Palaemonetes zariquieyi; Procambarus clarkii
Valencia	PUJOL	Sediment
Valencia	OPEN SEA	Plants	Cymodocea nodosa
Valencia	OPEN SEA	Fish	Trachinus draco; Serranus hepatus; Lepidotrigla cavillone
Valencia	OPEN SEA	Crustaceans	Portunus latipes; Portunus hastatus; Diogenes pugilator
Valencia	OPEN SEA	Bivalves	Acanthocardia tuberculata; Donax venustus; Pandora inaequivalvis; Chamelea gallina; Spisula subtruncata; Mactra stultorum; Cerastoderma edule
Valencia	OPEN SEA	Polychaeta	Glycera sp., Nephtys sp.
Valencia	OPEN SEA	Sediment
Valencia	PERELLÓ	Algae	Sphaerococcus coronopifolius; Padina pavonica; Dictyopteris polypodioides; Stypocaulon scoparium
Valencia	PERELLÓ	Fish	Pomatoschistus sp; Diplodus sp; Parablennius sanguinolentus
Valencia	PERELLÓ	Crustaceans	Pachygrapsus marmoratus; Palaemon serratus
Valencia	PERELLÓ	Sediment
Alicante	COLA DEL RÍO	Algae	Filamentous green algae
Alicante	COLA DEL RÍO	Fish	Gambusia affinis; Discentratus labrax
Alicante	COLA DEL RÍO	Sediment
Alicante	ORONES	Fish	Discentratus labrax; Cyprinus carpio
Alicante	ORONES	Sediment
Alicante	CONVENIO	Plants	Potamogeton pectinatus
Alicante	CONVENIO	Algae	Filamentous green algae
Alicante	CONVENIO	Fish	Gambusia affinis; Discentratus labrax; Aphanius iberus; Cyprinus carpio; Mugil cephalus
Alicante	CONVENIO	Crustaceans	Unidentified isopoda and anphipoda
Alicante	CONVENIO	Sediment
Murcia	ENCAÑIZADA	Plants	Cymodocea nodosa
Murcia	ENCAÑIZADA	Algae	Filamentous green and brown algae
Murcia	ENCAÑIZADA	Fish	Discentratus labrax; Lisa aurata
Murcia	ENCAÑIZADA	Polychaeta
Murcia	ENCAÑIZADA	Sediment
Murcia	SECO GRANDE	Plants	Cymodocea nodosa
Murcia	SECO GRANDE	Fish	Sparus aurata; Mugil cephalus; Lithognatus sp.; Scorpaena scrofa
Murcia	SECO GRANDE	Gastropods	Hexaples trunculus
Murcia	SECO GRANDE	Crustaceans	Diogenes pugilator
Murcia	SECO GRANDE	Bivalves	Cerastoderma edule; Chamaela gallina
Murcia	SECO GRANDE	Sediment
