# Supplementary material for: Salinity patterns and local migration determine the isotopic composition of the invasive blue crab, Callinectes sapidus, along the Spanish Mediterranean coast
Source: PLoS One. 2025 Feb 12;20(2):e0313429. doi: 10.1371/journal.pone.0313429 (PMC11819530; doi:10.1371/journal.pone.0313429)
Supplement: S2 Dataset — (XLSX) [file pone.0313429.s002.xlsx]

## Sheet: Region
Index	Group 1	Area Group 1	Group 2	Area Group 2	Overlap	% of 1 overlaping 2	% of 2 overlaping 1	% of 1 and 2 overlaping each other
1	Cataluña	108.517	Valencia	49.7826	41.9067	0.386178	0.841794	0.264731
2	Cataluña	108.517	Alicante	68.7092	22.0318	0.203027	0.320653	0.124315
3	Cataluña	108.517	Murcia	39.151	7.67325	0.0707104	0.195991	0.051963
4	Valencia	49.7826	Cataluña	108.517	41.9067	0.841794	0.386178	0.264731
5	Valencia	49.7826	Alicante	68.7092	26.5814	0.53395	0.386868	0.224331
6	Valencia	49.7826	Murcia	39.151	0	0	0	0
7	Alicante	68.7092	Cataluña	108.517	22.0318	0.320653	0.203027	0.124315
8	Alicante	68.7092	Valencia	49.7826	26.5814	0.386868	0.53395	0.224331
9	Alicante	68.7092	Murcia	39.151	0	0	0	0
10	Murcia	39.151	Cataluña	108.517	7.67325	0.195991	0.0707104	0.051963
11	Murcia	39.151	Valencia	49.7826	0	0	0	0
12	Murcia	39.151	Alicante	68.7092	0	0	0	0

## Sheet: Locality
Index	Group 1	Area Group 1	Group 2	Area Group 2	Overlap	% of 1 overlaping 2	% of 2 overlaping 1	% of 1 and 2 overlaping each other
1	Riumar	43.0313	Encanyissada	33.6064	7.38229	0.171556	0.219669	0.0963272
2	Riumar	43.0313	Alfacs	48.5555	9.92262e-15	2.30591e-16	2.04356e-16	1.08341e-16
3	Riumar	43.0313	Pujol	24.386	20.9253	0.486281	0.858087	0.310385
4	Riumar	43.0313	Mar Abierto	19.5816	14.9597	0.347647	0.763966	0.238923
5	Riumar	43.0313	Perelló	34.6749	19.6482	0.456602	0.56664	0.252852
6	Riumar	43.0313	Cola del Río	77.645	29.5297	0.686238	0.380317	0.244702
7	Riumar	43.0313	Orones	36.7711	9.17932	0.213318	0.249634	0.115026
8	Riumar	43.0313	Convenio	40.9014	10.6972	0.248591	0.261536	0.12745
9	Riumar	43.0313	Encañizada	49.4981	0	0	0	0
10	Riumar	43.0313	Seco Grande	26.0952	0	0	0	0
11	Encanyissada	33.6064	Riumar	43.0313	7.38229	0.219669	0.171556	0.0963272
12	Encanyissada	33.6064	Alfacs	48.5555	19.7528	0.58777	0.40681	0.240414
13	Encanyissada	33.6064	Pujol	24.386	6.53524	0.194464	0.267992	0.112691
14	Encanyissada	33.6064	Mar Abierto	19.5816	8.65341	0.257493	0.441915	0.162695
15	Encanyissada	33.6064	Perelló	34.6749	5.70815	0.169853	0.164619	0.0835976
16	Encanyissada	33.6064	Cola del Río	77.645	6.61976	0.196979	0.0852568	0.0595027
17	Encanyissada	33.6064	Orones	36.7711	2.65413e-16	7.89768e-18	7.21798e-18	3.77127e-18
18	Encanyissada	33.6064	Convenio	40.9014	5.37764e-17	1.60018e-18	1.31478e-18	7.21756e-19
19	Encanyissada	33.6064	Encañizada	49.4981	2.59168e-15	7.71185e-17	5.23591e-17	3.11858e-17
20	Encanyissada	33.6064	Seco Grande	26.0952	2.47328e-15	7.35955e-17	9.47792e-17	4.14274e-17
21	Alfacs	48.5555	Riumar	43.0313	8.60423e-16	1.77204e-17	1.99953e-17	9.39462e-18
22	Alfacs	48.5555	Encanyissada	33.6064	19.7528	0.40681	0.58777	0.240414
23	Alfacs	48.5555	Pujol	24.386	6.38378e-16	1.31474e-17	2.61781e-17	8.75193e-18
24	Alfacs	48.5555	Mar Abierto	19.5816	0.637916	0.0131379	0.0325773	0.00936224
25	Alfacs	48.5555	Perelló	34.6749	6.93889e-17	1.42907e-18	2.00113e-18	8.33698e-19
26	Alfacs	48.5555	Cola del Río	77.645	5.37764e-16	1.10753e-17	6.92594e-18	4.26119e-18
27	Alfacs	48.5555	Orones	36.7711	1.00831e-17	2.07661e-19	2.74212e-19	1.18171e-19
28	Alfacs	48.5555	Convenio	40.9014	1.1189e-16	2.30437e-18	2.7356e-18	1.25077e-18
29	Alfacs	48.5555	Encañizada	49.4981	1.11109e-14	2.28829e-16	2.24471e-16	1.13315e-16
30	Alfacs	48.5555	Seco Grande	26.0952	7.46972e-15	1.53839e-16	2.86249e-16	1.00062e-16
31	Pujol	24.386	Riumar	43.0313	20.9253	0.858087	0.486281	0.310385
32	Pujol	24.386	Encanyissada	33.6064	6.53524	0.267992	0.194464	0.112691
33	Pujol	24.386	Alfacs	48.5555	1.74808e-14	7.16838e-16	3.60017e-16	2.39655e-16
34	Pujol	24.386	Mar Abierto	19.5816	9.51187	0.390054	0.485755	0.216338
35	Pujol	24.386	Perelló	34.6749	8.53137	0.349847	0.246039	0.14445
36	Pujol	24.386	Cola del Río	77.645	22.6802	0.930048	0.292101	0.222287
37	Pujol	24.386	Orones	36.7711	6.64391	0.272448	0.180683	0.108637
38	Pujol	24.386	Convenio	40.9014	7.81408	0.320433	0.191047	0.119687
39	Pujol	24.386	Encañizada	49.4981	0	0	0	0
40	Pujol	24.386	Seco Grande	26.0952	0	0	0	0
41	Mar Abierto	19.5816	Riumar	43.0313	14.9597	0.763966	0.347647	0.238923
42	Mar Abierto	19.5816	Encanyissada	33.6064	8.65341	0.441915	0.257493	0.162695
43	Mar Abierto	19.5816	Alfacs	48.5555	0.637916	0.0325773	0.0131379	0.00936224
44	Mar Abierto	19.5816	Pujol	24.386	9.51187	0.485755	0.390054	0.216338
45	Mar Abierto	19.5816	Perelló	34.6749	14.8353	0.757613	0.427839	0.273428
46	Mar Abierto	19.5816	Cola del Río	77.645	15.0912	0.770682	0.194362	0.155217
47	Mar Abierto	19.5816	Orones	36.7711	7.03853	0.359446	0.191415	0.124901
48	Mar Abierto	19.5816	Convenio	40.9014	6.83213	0.348905	0.167039	0.112959
49	Mar Abierto	19.5816	Encañizada	49.4981	0	0	0	0
50	Mar Abierto	19.5816	Seco Grande	26.0952	0	0	0	0
51	Perelló	34.6749	Riumar	43.0313	19.6482	0.56664	0.456602	0.252852
52	Perelló	34.6749	Encanyissada	33.6064	5.70815	0.164619	0.169853	0.0835976
53	Perelló	34.6749	Alfacs	48.5555	5.05715e-15	1.45845e-16	1.04152e-16	6.07609e-17
54	Perelló	34.6749	Pujol	24.386	8.53137	0.246039	0.349847	0.14445
55	Perelló	34.6749	Mar Abierto	19.5816	14.8353	0.427839	0.757613	0.273428
56	Perelló	34.6749	Cola del Río	77.645	13.605	0.392357	0.17522	0.121127
57	Perelló	34.6749	Orones	36.7711	9.72656	0.280507	0.264517	0.136139
58	Perelló	34.6749	Convenio	40.9014	10.883	0.313857	0.266078	0.144
59	Perelló	34.6749	Encañizada	49.4981	0	0	0	0
60	Perelló	34.6749	Seco Grande	26.0952	0	0	0	0
61	Cola del Río	77.645	Riumar	43.0313	29.5297	0.380317	0.686238	0.244702
62	Cola del Río	77.645	Encanyissada	33.6064	6.61976	0.0852568	0.196979	0.0595027
63	Cola del Río	77.645	Alfacs	48.5555	2.42167e-15	3.11891e-17	4.98744e-17	1.91891e-17
64	Cola del Río	77.645	Pujol	24.386	22.6802	0.292101	0.930048	0.222287
65	Cola del Río	77.645	Mar Abierto	19.5816	15.0912	0.194362	0.770682	0.155217
66	Cola del Río	77.645	Perelló	34.6749	13.605	0.17522	0.392357	0.121127
67	Cola del Río	77.645	Orones	36.7711	31.4831	0.405474	0.856191	0.275163
68	Cola del Río	77.645	Convenio	40.9014	29.2292	0.376446	0.714626	0.246563
69	Cola del Río	77.645	Encañizada	49.4981	0	0	0	0
70	Cola del Río	77.645	Seco Grande	26.0952	0	0	0	0
71	Orones	36.7711	Riumar	43.0313	9.17932	0.249634	0.213318	0.115026
72	Orones	36.7711	Encanyissada	33.6064	5.55112e-17	1.50964e-18	1.6518e-18	7.88763e-19
73	Orones	36.7711	Alfacs	48.5555	1.39754e-16	3.80064e-18	2.87823e-18	1.63787e-18
74	Orones	36.7711	Pujol	24.386	6.64391	0.180683	0.272448	0.108637
75	Orones	36.7711	Mar Abierto	19.5816	7.03853	0.191415	0.359446	0.124901
76	Orones	36.7711	Perelló	34.6749	9.72656	0.264517	0.280507	0.136139
77	Orones	36.7711	Cola del Río	77.645	31.4831	0.856191	0.405474	0.275163
78	Orones	36.7711	Convenio	40.9014	29.6372	0.805991	0.724601	0.381566
79	Orones	36.7711	Encañizada	49.4981	0	0	0	0
80	Orones	36.7711	Seco Grande	26.0952	0	0	0	0
81	Convenio	40.9014	Riumar	43.0313	10.6972	0.261536	0.248591	0.12745
82	Convenio	40.9014	Encanyissada	33.6064	1.30104e-16	3.18093e-18	3.87141e-18	1.74618e-18
83	Convenio	40.9014	Alfacs	48.5555	2.56392e-15	6.26855e-17	5.2804e-17	2.8661e-17
84	Convenio	40.9014	Pujol	24.386	7.81408	0.191047	0.320433	0.119687
85	Convenio	40.9014	Mar Abierto	19.5816	6.83213	0.167039	0.348905	0.112959
86	Convenio	40.9014	Perelló	34.6749	10.883	0.266078	0.313857	0.144
87	Convenio	40.9014	Cola del Río	77.645	29.2292	0.714626	0.376446	0.246563
88	Convenio	40.9014	Orones	36.7711	29.6372	0.724601	0.805991	0.381566
89	Convenio	40.9014	Encañizada	49.4981	0	0	0	0
90	Convenio	40.9014	Seco Grande	26.0952	0	0	0	0
91	Encañizada	49.4981	Riumar	43.0313	0	0	0	0
92	Encañizada	49.4981	Encanyissada	33.6064	2.30718e-16	4.66115e-18	6.8653e-18	2.77624e-18
93	Encañizada	49.4981	Alfacs	48.5555	3.33067e-16	6.72888e-18	6.85952e-18	3.39679e-18
94	Encañizada	49.4981	Pujol	24.386	0	0	0	0
95	Encañizada	49.4981	Mar Abierto	19.5816	0	0	0	0
96	Encañizada	49.4981	Perelló	34.6749	0	0	0	0
97	Encañizada	49.4981	Cola del Río	77.645	0	0	0	0
98	Encañizada	49.4981	Orones	36.7711	0	0	0	0
99	Encañizada	49.4981	Convenio	40.9014	0	0	0	0
100	Encañizada	49.4981	Seco Grande	26.0952	23.7943	0.480711	0.911825	0.314767
101	Seco Grande	26.0952	Riumar	43.0313	0	0	0	0
102	Seco Grande	26.0952	Encanyissada	33.6064	1.3314e-16	5.10209e-18	3.96174e-18	2.23009e-18
103	Seco Grande	26.0952	Alfacs	48.5555	3.81639e-16	1.46249e-17	7.85986e-18	5.11233e-18
104	Seco Grande	26.0952	Pujol	24.386	0	0	0	0
105	Seco Grande	26.0952	Mar Abierto	19.5816	0	0	0	0
106	Seco Grande	26.0952	Perelló	34.6749	0	0	0	0
107	Seco Grande	26.0952	Cola del Río	77.645	0	0	0	0
108	Seco Grande	26.0952	Orones	36.7711	0	0	0	0
109	Seco Grande	26.0952	Convenio	40.9014	0	0	0	0
110	Seco Grande	26.0952	Encañizada	49.4981	23.7943	0.911825	0.480711	0.314767

## Sheet: Sex
Index	Group 1	Area Group 1	Group 2	Area Group 2	Overlap	% of 1 overlaping 2	% of 2 overlaping 1	% of 1 and 2 overlaping each other
1	Female	173.874	Male	219.272	172.75	0.993537	0.787833	0.439404
2	Male	219.272	Female	173.874	172.75	0.787833	0.993537	0.439404

## Sheet: Size
Index	Group 1	Area Group 1	Group 2	Area Group 2	Overlap	% of 1 overlaping 2	% of 2 overlaping 1	% of 1 and 2 overlaping each other
1	Small	190.806	Large	137.664	105.397	0.552378	0.765612	0.320873
2	Large	137.664	Small	190.806	105.397	0.765612	0.552378	0.320873
